# Supplementary material for: Effect of Cooking and Domestic Storage on the Antioxidant Activity of Lenticchia di Castelluccio di Norcia, an Italian PGI Lentil Landrace
Source: Int J Environ Res Public Health. 2023 Jan 31;20(3):2585. doi: 10.3390/ijerph20032585 (PMC9916172; doi:10.3390/ijerph20032585)
Supplement: Supplementary file 1 [file ijerph-20-02585-s001.zip]

Archive with 1 entries (1 files):
- ijerph-2075373-supplementary.pdf
